# Supplementary material for: Surveying alignment-free features for Ortholog detection in related yeast proteomes by using supervised big data classifiers
Source: BMC Bioinformatics. 2018 May 3;19:166. doi: 10.1186/s12859-018-2148-8 (PMC5934817; doi:10.1186/s12859-018-2148-8)
Supplement: Supplementary file 1 — Proteome fasta files for the following yeast species: S. cerevisiae, C. glabrata, K. waltii and K lactis. (ZIP 5844 kb) [file 12859_2018_2148_MOESM1_ESM.zip]

Archive with 11 entries (8 files):
- Additional_file_1_Yeast_Proteomes_Fasta_files/
- Additional_file_1_Yeast_Proteomes_Fasta_files/Kwal11.rar
- __MACOSX/
- __MACOSX/Additional_file_1_Yeast_Proteomes_Fasta_files/
- __MACOSX/Additional_file_1_Yeast_Proteomes_Fasta_files/._Kwal11.rar
- Additional_file_1_Yeast_Proteomes_Fasta_files/Klac11.rar
- __MACOSX/Additional_file_1_Yeast_Proteomes_Fasta_files/._Klac11.rar
- Additional_file_1_Yeast_Proteomes_Fasta_files/Cgla11.rar
- __MACOSX/Additional_file_1_Yeast_Proteomes_Fasta_files/._Cgla11.rar
- Additional_file_1_Yeast_Proteomes_Fasta_files/Scer11.rar
- __MACOSX/Additional_file_1_Yeast_Proteomes_Fasta_files/._Scer11.rar
